# Supplementary material for: Improving the Cellulose Enzymatic Digestibility of Sugarcane Bagasse by Atmospheric Acetic Acid Pretreatment and Peracetic Acid Post-Treatment
Source: Molecules. 2023 Jun 10;28(12):4689. doi: 10.3390/molecules28124689 (PMC10304256; doi:10.3390/molecules28124689)
Supplement: Supplementary file 1 [file molecules-28-04689-s001.zip]

Archive with 1 entries (1 files):
- molecules-2427227-supplementary.pdf
